# Supplementary material for: Effects of Graphene Oxide and Reduced Graphene Oxide Nanostructures on CD4+ Th2 Lymphocytes
Source: Int J Mol Sci. 2022 Sep 13;23(18):10625. doi: 10.3390/ijms231810625 (PMC9506555; doi:10.3390/ijms231810625)
Supplement: Supplementary file 1 [file ijms-23-10625-s001.zip]

Archive with 1 entries (1 files):
- ijms-1851813-supplementary.pdf
